# Supplementary material for: Sedum formosanum subsp. miyakojimense (Crassulaceae), a new subspecies from Miyako-jima Island of the Ryukyu Islands, Japan
Source: PhytoKeys. 2020 May 26;148:51–70. doi: 10.3897/phytokeys.148.48957 (PMC7266832; doi:10.3897/phytokeys.148.48957)
Supplement: XML Treatment for Sedum formosanum N.E. Brown., subsp. formosanum [file phytokeys.148.48957-treatment1.xml]

<!DOCTYPE tp:taxon-treatment
  PUBLIC "-//TaxonX//DTD Taxonomic Treatment Publishing DTD v0 20100105//EN" "tax-treatment-NSO.dtd">
<tp:taxon-treatment xmlns:tp="http://www.plazi.org/taxpub"><tp:treatment-meta><kwd-group><label>Taxon classification</label><kwd><named-content xmlns:xlink="http://www.w3.org/1999/xlink" content-type="kingdom">Plantae</named-content></kwd><kwd><named-content xmlns:xlink="http://www.w3.org/1999/xlink" content-type="order">Saxifragales</named-content></kwd><kwd><named-content xmlns:xlink="http://www.w3.org/1999/xlink" content-type="family">Crassulaceae</named-content></kwd></kwd-group><mixed-citation publication-type="journal"><person-group><name><surname>Ito</surname><given-names>Takuro</given-names></name><name><surname>Yu</surname><given-names>Chih-Chieh</given-names></name><name><surname>Yokota</surname><given-names>Masatsugu</given-names></name><name><surname>Kokubugata</surname><given-names>Goro</given-names></name></person-group><article-title><tp:taxon-name><tp:taxon-name-part taxon-name-part-type="genus" reg="Sedum">Sedum</tp:taxon-name-part> <tp:taxon-name-part taxon-name-part-type="species" reg="formosanum">formosanum</tp:taxon-name-part> <tp:taxon-name-part taxon-name-part-type="infraspecific-rank">subsp.</tp:taxon-name-part> <tp:taxon-name-part taxon-name-part-type="subspecies" reg="miyakojimense">miyakojimense</tp:taxon-name-part></tp:taxon-name> (<tp:taxon-name><tp:taxon-name-part taxon-name-part-type="family">Crassulaceae</tp:taxon-name-part></tp:taxon-name>), a new subspecies from Miyako-jima Island of the Ryukyu Islands, Japan</article-title><source>PhytoKeys</source><day>26</day><month>5</month><year>2020</year><volume>148</volume><fpage>51</fpage><lpage>70</lpage><pub-id pub-id-type="doi">10.3897/phytokeys.148.48957</pub-id></mixed-citation></tp:treatment-meta><tp:nomenclature><tp:taxon-name><object-id xmlns:xlink="http://www.w3.org/1999/xlink" content-type="arpha" xlink:type="simple">5A56B63D-4D09-596C-AE0C-8C291365E620</object-id>
              <tp:taxon-name-part taxon-name-part-type="genus" reg="Sedum">Sedum</tp:taxon-name-part>
              <tp:taxon-name-part taxon-name-part-type="species" reg="formosanum">formosanum</tp:taxon-name-part>
              <tp:taxon-name-part taxon-name-part-type="authority">N.E. Brown.,</tp:taxon-name-part>
              <tp:taxon-name-part taxon-name-part-type="infraspecific-rank">subsp.</tp:taxon-name-part>
              <tp:taxon-name-part taxon-name-part-type="subspecies" reg="formosanum">formosanum</tp:taxon-name-part>
            </tp:taxon-name><xref ref-type="fig" rid="F3">Fig. 3E–G</xref><tp:nomenclature-citation-list><tp:nomenclature-citation><tp:taxon-name>
                  <tp:taxon-name-part taxon-name-part-type="genus" reg="Sedum"/>
                  <tp:taxon-name-part taxon-name-part-type="species" reg="mariae"/>
                </tp:taxon-name><comment>≡ <tp:taxon-name><tp:taxon-name-part taxon-name-part-type="genus" reg="Sedum">Sedum</tp:taxon-name-part> <tp:taxon-name-part taxon-name-part-type="species" reg="mariae">mariae</tp:taxon-name-part></tp:taxon-name> Raym.-Hamet, Repert. Spec. Nov. Regni Veg. 8: 143. 1910. Type: Japan. Insula Oshima (Liukiu): Jul 1900, Faurie, U. J. 3923 (holotype: G [G00356298]). </comment></tp:nomenclature-citation></tp:nomenclature-citation-list></tp:nomenclature><tp:treatment-sec sec-type="material" id="SECID0EI2BI"><title>Type.</title><p>Taiwan. Keelung City, date unknown, <italic>C. Ford s.n.</italic> (lectotype, designated by Byalt, V. V.: K [K000838648]; isotype, designated by N. E. Br. 1885, pg. 134: GH [GH00042587]).</p></tp:treatment-sec><tp:treatment-sec sec-type="description" id="SECID0EQ2BI"><title>Description.</title><p>Usually biennial herb, fleshy, glabrous. First year stem stout, erect, partly woody, 1 or 2 trifurcate, 3–10 cm tall, with lax rosettes; rosettes 3–18 cm wide with 15–45 leaves. Flowering stems fleshy, 10–30 cm tall, base ca. 5 mm broad, usually reddish or yellowish green, erect or sprawling and creeping at base, 1- or 2-trifurcate at base. Roots fibrous, sometimes adventitious at the leaf scar. Leaves alternate, evenly arranged, sessile, green or yellowish, flattish, ± thick, spatulate to widely obovate, 1.2–3.2 cm long, 0.5–1.6 cm wide, apex rounded, base long, attenuate, margins entire. Inflorescences terminal, cymes, 1 or 2 trifurcate with 3 (rarely 4) primary axes; primary axis 2–7 cm long, ascending, 1 to several times irregularly and often unequally forking, with a flower at each fork, ultimate branches 1–2 cm long, 3–6 flowered; bracts leaf-like, smaller than cauline leaves. Flowers 5 (rarely 6)-merous, 8–12 mm wide, sessile. Sepals 5, free, yellowish green, fleshy, flattish, unequal in size, obovate to oblanceolate, 2–4 mm long, 1.5–3 mm wide, apex round or obtuse, base spurred. Petals 5, bright yellow, lanceolate, 5–6 mm long, 1.3–1.6 mm wide, apex acuminate, base slightly connate. Stamens 10, shorter than petals, 4.8–5 mm long, erect at flowering, two-whorled arrangement; anthers oblong-lanceolate, ca. 0.5 mm long, deep yellow before dehiscence. Pistils 5, 5.5–6.5 mm long; carpels 5, free, connate at the base, gibbous ventrally. Fruits star-shaped, follicle, erect, 5.5–7 mm long. Flowering in April to June.</p></tp:treatment-sec><tp:treatment-sec sec-type="distribution" id="SECID0EV2BI"><title>Distribution and habitat.</title><p>Japan: Kyushu, Kagoshima, Kumamoto; The Ryukyus, the Osumi Islands, Kami-Koshiki, Kuro-shima, Yaku-shima and Tanega-shima islands, the Tokara Islands, Akuseki, Gaja, Nakano-shima, Kodakara, Kuchino-shima, and Takara islands, the Amami Islands, Amami-oshima, Kakeroma, Kikai, Okierabu, Tokuno-shima, Uke, Yoro and Yoron islands, the Okinawa Islands, Aka, Geruma, Ie, Iheya, Izena, Kume, Okinawa, Sesoko, Tokashiki and Tonaki islands, the Yaeyama Islands, Ishigaki, Iriomote, Kuro-shima and Yonaguni islands. Taiwan: New Taipei, Keelung, Ilan, Hualien, Lienchiang, Taitung (Lanyu and Green Islands) and Pingtung. The Philippines: Batanes, Batan Island.</p><p>Coastal and rarely inland rocky slopes, xeric, saline, and exposed to direct sunlight.</p></tp:treatment-sec><tp:treatment-sec sec-type="material" id="SECID0E22BI"><title>Additional specimens examined.</title><p>Japan. Kyushu, Kagoshima: Ichikikushikino City, 30 June 1957, <italic>S. Hatusima 20967 (<abbrev xmlns:xlink="http://www.w3.org/1999/xlink" content-type="institution" xlink:title="Kagoshima University Museum" id="ABBRID0ED3BI" xlink:type="simple">KAG</abbrev>)</italic>, Minamisatsuma City, 23 May 1962, <italic>M. Furuse 325 (<abbrev xmlns:xlink="http://www.w3.org/1999/xlink" content-type="institution" xlink:title="Kagoshima University Museum" id="ABBRID0EL3BI" xlink:type="simple">KAG</abbrev>)</italic>, Minamisatsuma City, 9 Nov. 1984, <italic>S. Sako 8865 (<abbrev xmlns:xlink="http://www.w3.org/1999/xlink" content-type="institution" xlink:title="Kagoshima University Museum" id="ABBRID0ET3BI" xlink:type="simple">KAG</abbrev>)</italic>, Minamisatsuma City, 14 Nov. 1987, S. <italic>Hatusima 43027 (<abbrev xmlns:xlink="http://www.w3.org/1999/xlink" content-type="institution" xlink:title="Kagoshima University Museum" id="ABBRID0E23BI" xlink:type="simple">KAG</abbrev>)</italic>, Ichikikushikino City, 26 June 2003, <italic>K. Maruno s.n. (<abbrev xmlns:xlink="http://www.w3.org/1999/xlink" content-type="institution" xlink:title="Kagoshima University Museum" id="ABBRID0ED4BI" xlink:type="simple">KAG</abbrev>)</italic>, Minamisatsuma City, 23 June 2013, <italic>G. Kokubugata, Y. Saito, T. Ito 16768 (<abbrev xmlns:xlink="http://www.w3.org/1999/xlink" content-type="institution" xlink:title="National Museum of Nature and Science, Japan" id="ABBRID0EL4BI" xlink:type="simple">TNS</abbrev>)</italic>, Kimotsuki Country, Minamiosumi Town, 30 July 1949, <italic>S. Hatusima 13352 (<abbrev xmlns:xlink="http://www.w3.org/1999/xlink" content-type="institution" xlink:title="Kagoshima University Museum" id="ABBRID0ET4BI" xlink:type="simple">KAG</abbrev>)</italic>, Kimotsuki Country, Minamiosumi Town, 13 June 1957, <italic>S. Hatusima 20891 (<abbrev xmlns:xlink="http://www.w3.org/1999/xlink" content-type="institution" xlink:title="Kagoshima University Museum" id="ABBRID0E24BI" xlink:type="simple">KAG</abbrev>)</italic>, Kimotsuki Country, Minamiosumi Town, 22 June 2013, G. <italic>Kokubugata &amp; T. Ito 16764 (<abbrev xmlns:xlink="http://www.w3.org/1999/xlink" content-type="institution" xlink:title="National Museum of Nature and Science, Japan" id="ABBRID0ED5BI" xlink:type="simple">TNS</abbrev>)</italic>, Kimotsuki Country, Sata Village, 26 Aug. 1910, <italic>Y. Nakano s.n. (<abbrev xmlns:xlink="http://www.w3.org/1999/xlink" content-type="institution" xlink:title="National Museum of Nature and Science, Japan" id="ABBRID0EL5BI" xlink:type="simple">TNS</abbrev>)</italic>, Kimotsuki Country, Sata Village, 9 Aug. 1929, <italic>H. Asuyama s.n. (<abbrev xmlns:xlink="http://www.w3.org/1999/xlink" content-type="institution" xlink:title="National Museum of Nature and Science, Japan" id="ABBRID0ET5BI" xlink:type="simple">TNS</abbrev>)</italic>, Kimotsuki Country, Sata Town, 28 Mar. 1958, <italic>S. Okuyama &amp; H. Utsumi 17098 (<abbrev xmlns:xlink="http://www.w3.org/1999/xlink" content-type="institution" xlink:title="National Museum of Nature and Science, Japan" id="ABBRID0E25BI" xlink:type="simple">TNS</abbrev>)</italic>, Kumamoto: Amakusa Country, Reihoku Town, 13 Jan. 1956, <italic>R. Moran 5395 (<abbrev xmlns:xlink="http://www.w3.org/1999/xlink" content-type="institution" xlink:title="National Museum of Nature and Science, Japan" id="ABBRID0ED6BI" xlink:type="simple">TNS</abbrev>)</italic>, The Ryukyus, the Osumi Islands, Kagoshima: Kami-Koshiki Island, Satsuma Country, Kamikoshiki Village, 26 Mar. 1930, <italic>K. Naohara s.n. (<abbrev xmlns:xlink="http://www.w3.org/1999/xlink" content-type="institution" xlink:title="National Museum of Nature and Science, Japan" id="ABBRID0EL6BI" xlink:type="simple">TNS</abbrev>)</italic>, Kuro-shima Island, Kagoshima Country, Mishima Village, 12 June 1981, <italic>K. Maruno s.n. (<abbrev xmlns:xlink="http://www.w3.org/1999/xlink" content-type="institution" xlink:title="Kagoshima University Museum" id="ABBRID0ET6BI" xlink:type="simple">KAG</abbrev>)</italic>, Kagoshima Country, Mishima Village, 26 May 1994, <italic>T. Shiuchi 4900 (<abbrev xmlns:xlink="http://www.w3.org/1999/xlink" content-type="institution" xlink:title="Kagoshima University Museum" id="ABBRID0E26BI" xlink:type="simple">KAG</abbrev>)</italic>, Tanega-shima Island, Nishinoomote City, 25 Feb. 2013, <italic>G. Kokubugata, M. Yokota, K. Kaburagi 15604 (<abbrev xmlns:xlink="http://www.w3.org/1999/xlink" content-type="institution" xlink:title="National Museum of Nature and Science, Japan" id="ABBRID0EDACI" xlink:type="simple">TNS</abbrev>)</italic>, The Ryukyus, the Tokara Islands, Kagoshima: Akuseki Island, Kagoshima Country, Toshima Village, 18 Oct. 1980, <italic>R. Yanagida s.n. (<abbrev xmlns:xlink="http://www.w3.org/1999/xlink" content-type="institution" xlink:title="Kagoshima University Museum" id="ABBRID0ELACI" xlink:type="simple">KAG</abbrev>)</italic>, Kagoshima Country, Toshima Village, 9 Sep. 1983, <italic>Y. Hukushima s.n. (<abbrev xmlns:xlink="http://www.w3.org/1999/xlink" content-type="institution" xlink:title="Kagoshima University Museum" id="ABBRID0ETACI" xlink:type="simple">KAG</abbrev>)</italic>, Kagoshima Country, Toshima Village, 15 Oct. 1993, <italic>T. Shiuchi 2800 (<abbrev xmlns:xlink="http://www.w3.org/1999/xlink" content-type="institution" xlink:title="Kagoshima University Museum" id="ABBRID0E2ACI" xlink:type="simple">KAG</abbrev>)</italic>, Gaja Island, Kagoshima Country, Toshima Village, 21 Aug. 1958, <italic>S. Sako &amp; K. Kawanabe 2244 (<abbrev xmlns:xlink="http://www.w3.org/1999/xlink" content-type="institution" xlink:title="Kagoshima University Museum" id="ABBRID0EDBCI" xlink:type="simple">KAG</abbrev>)</italic>, Nakano-shima Island, Kagoshima Country, Toshima Village, 18 Aug. 1958, <italic>S. Sako &amp; K. Kawanabe 1938 (<abbrev xmlns:xlink="http://www.w3.org/1999/xlink" content-type="institution" xlink:title="Kagoshima University Museum" id="ABBRID0ELBCI" xlink:type="simple">KAG</abbrev>)</italic>, Takara Island, Kagoshima Country, Toshima Village, 25 Aug. 1910, <italic>S. Kawagoe s.n. (<abbrev xmlns:xlink="http://www.w3.org/1999/xlink" content-type="institution" xlink:title="National Museum of Nature and Science, Japan" id="ABBRID0ETBCI" xlink:type="simple">TNS</abbrev>)</italic>, Kagoshima Country, Toshima Village, 11 Feb. 1952, <italic>S. Hatusima s.n. (<abbrev xmlns:xlink="http://www.w3.org/1999/xlink" content-type="institution" xlink:title="Kagoshima University Museum" id="ABBRID0E2BCI" xlink:type="simple">KAG</abbrev>)</italic>, Kagoshima Country, Toshima Village, 14 May 1993, <italic>T. Shiuchi 1314 (<abbrev xmlns:xlink="http://www.w3.org/1999/xlink" content-type="institution" xlink:title="Kagoshima University Museum" id="ABBRID0EDCCI" xlink:type="simple">KAG</abbrev>)</italic>, The Ryukyus, the Amami Islands, Kagoshima: Amami-oshima Island, Amami City, 28 Apr. 2012, <italic>G. Kokubugata 16712 (<abbrev xmlns:xlink="http://www.w3.org/1999/xlink" content-type="institution" xlink:title="National Museum of Nature and Science, Japan" id="ABBRID0ELCCI" xlink:type="simple">TNS</abbrev>)</italic>, Amami City, 26 Aug. 2014, <italic>G. Kokubugata &amp; H. Umemoto 18178 (<abbrev xmlns:xlink="http://www.w3.org/1999/xlink" content-type="institution" xlink:title="National Museum of Nature and Science, Japan" id="ABBRID0ETCCI" xlink:type="simple">TNS</abbrev>)</italic>, Amami City, 12 Jan. 2016, <italic>G. Kokubugata &amp; M.Tabata 19011 (<abbrev xmlns:xlink="http://www.w3.org/1999/xlink" content-type="institution" xlink:title="National Museum of Nature and Science, Japan" id="ABBRID0E2CCI" xlink:type="simple">TNS</abbrev>)</italic>, Naze City, 23 May 1975, <italic>J. Haginiwa JH006639 (<abbrev xmlns:xlink="http://www.w3.org/1999/xlink" content-type="institution" xlink:title="National Museum of Nature and Science, Japan" id="ABBRID0EDDCI" xlink:type="simple">TNS</abbrev>)</italic>, Naze City, 23 May 1975, <italic>J. Haginiwa JH032447 (<abbrev xmlns:xlink="http://www.w3.org/1999/xlink" content-type="institution" xlink:title="National Museum of Nature and Science, Japan" id="ABBRID0ELDCI" xlink:type="simple">TNS</abbrev>)</italic>, Naze City, 23 Nov. 1977, <italic>A. Yamamoto, T. Nakaike &amp; M. Ishizuka 490 (<abbrev xmlns:xlink="http://www.w3.org/1999/xlink" content-type="institution" xlink:title="National Museum of Nature and Science, Japan" id="ABBRID0ETDCI" xlink:type="simple">TNS</abbrev>)</italic>, Oshima Country, Setouchi Town, 18 July 1919, <italic>S. Kawagoe s.n. (<abbrev xmlns:xlink="http://www.w3.org/1999/xlink" content-type="institution" xlink:title="Kagoshima University Museum" id="ABBRID0E2DCI" xlink:type="simple">KAG</abbrev>)</italic>, Oshima Country, Setouchi Town, 6 Aug. 1956, <italic>S. Ouchiyama 49 (<abbrev xmlns:xlink="http://www.w3.org/1999/xlink" content-type="institution" xlink:title="Kagoshima University Museum" id="ABBRID0EDECI" xlink:type="simple">KAG</abbrev>)</italic>, Oshima Country, Setouchi Town, 24–28 July 1975, <italic>Y. Miyagi &amp; S. Hatusima 40407 (<abbrev xmlns:xlink="http://www.w3.org/1999/xlink" xlink:title="University of the Ryukyus" id="ABBRID0ELECI" xlink:type="simple">RYU</abbrev>)</italic>, Oshima Country, Tatsugo Town, 27 Apr. 2012, <italic>G. Kokubugata 16722 (<abbrev xmlns:xlink="http://www.w3.org/1999/xlink" content-type="institution" xlink:title="National Museum of Nature and Science, Japan" id="ABBRID0ESECI" xlink:type="simple">TNS</abbrev>)</italic>, Kakeroma Island, Oshima Country, Setouchi Town, 11 Jan. 2016, <italic>G. Kokubugata, M. Tabata 18978 (<abbrev xmlns:xlink="http://www.w3.org/1999/xlink" content-type="institution" xlink:title="National Museum of Nature and Science, Japan" id="ABBRID0E1ECI" xlink:type="simple">TNS</abbrev>)</italic>, Kikai Island, Oshima Country, Kikai Town, 17 May 1975, <italic>K. Yoshinaga 178 (<abbrev xmlns:xlink="http://www.w3.org/1999/xlink" content-type="institution" xlink:title="Kagoshima University Museum" id="ABBRID0ECFCI" xlink:type="simple">KAG</abbrev>)</italic>, Okierabu Island, Oshima Country, China Town, 4 June 1967, <italic>M. Furuse s.n. (<abbrev xmlns:xlink="http://www.w3.org/1999/xlink" content-type="institution" xlink:title="Kagoshima University Museum" id="ABBRID0EKFCI" xlink:type="simple">KAG</abbrev>)</italic>, Oshima Country, China Town, date unknown 1969, <italic>K. Kasuga s.n. (<abbrev xmlns:xlink="http://www.w3.org/1999/xlink" content-type="institution" xlink:title="Kagoshima University Museum" id="ABBRID0ESFCI" xlink:type="simple">KAG</abbrev>)</italic>, Oshima Country, China Town, 7 Nov. 1971, <italic>J. Haginiwa JH006572 (<abbrev xmlns:xlink="http://www.w3.org/1999/xlink" content-type="institution" xlink:title="National Museum of Nature and Science, Japan" id="ABBRID0E1FCI" xlink:type="simple">TNS</abbrev>)</italic>, Tokuno-shima Island, Oshima Country, Amagi Town, 4 May 2014, <italic>G. Kokubugata &amp; H. Umemoto 17613 (<abbrev xmlns:xlink="http://www.w3.org/1999/xlink" content-type="institution" xlink:title="National Museum of Nature and Science, Japan" id="ABBRID0ECGCI" xlink:type="simple">TNS</abbrev>)</italic>, Oshima Country, Tokunoshima Town, 3 May 2014, <italic>G. Kokubugata &amp; H. Umemoto 17556 (<abbrev xmlns:xlink="http://www.w3.org/1999/xlink" content-type="institution" xlink:title="National Museum of Nature and Science, Japan" id="ABBRID0EKGCI" xlink:type="simple">TNS</abbrev>)</italic>, Uke Island, Oshima Country, Setouchi Town, 23 Mar. 2019, <italic>E. Suzuki s.n. (<abbrev xmlns:xlink="http://www.w3.org/1999/xlink" content-type="institution" xlink:title="Kagoshima University Museum" id="ABBRID0ESGCI" xlink:type="simple">KAG</abbrev>)</italic>, Yoro Island, Oshima Country, Setouchi Town, 22 May 2018, <italic>E. Suzuki s.n. (<abbrev xmlns:xlink="http://www.w3.org/1999/xlink" content-type="institution" xlink:title="Kagoshima University Museum" id="ABBRID0E1GCI" xlink:type="simple">KAG</abbrev>)</italic>, Oshima Country, Setouchi Town, 22 May 2018, <italic>E. Suzuki s.n. (<abbrev xmlns:xlink="http://www.w3.org/1999/xlink" content-type="institution" xlink:title="Kagoshima University Museum" id="ABBRID0ECHCI" xlink:type="simple">KAG</abbrev>)</italic>, Yoron Island, Oshima Country, Yoron Town, 21 Aug. 1921, <italic>K. Uyehara s.n. (<abbrev xmlns:xlink="http://www.w3.org/1999/xlink" content-type="institution" xlink:title="Kagoshima University Museum" id="ABBRID0EKHCI" xlink:type="simple">KAG</abbrev>)</italic>, Oshima Country, Yoron Town, 16 Aug. 1961, <italic>G. Ikeda s.n. (<abbrev xmlns:xlink="http://www.w3.org/1999/xlink" content-type="institution" xlink:title="Kagoshima University Museum" id="ABBRID0ESHCI" xlink:type="simple">KAG</abbrev>)</italic>, Oshima Country, Yoron Town, 16 Aug. 1961, <italic>G. Ikeda s.n. (<abbrev xmlns:xlink="http://www.w3.org/1999/xlink" content-type="institution" xlink:title="Kagoshima University Museum" id="ABBRID0E1HCI" xlink:type="simple">KAG</abbrev>)</italic>, Oshima Country, Yoron Town, 24 Dec. 1971, <italic>J. Haginiwa JH006509 (<abbrev xmlns:xlink="http://www.w3.org/1999/xlink" content-type="institution" xlink:title="National Museum of Nature and Science, Japan" id="ABBRID0ECICI" xlink:type="simple">TNS</abbrev>)</italic>, Oshima Country, Yoron Town, 24 Dec. 1971, <italic>J. Haginiwa JH006571 (<abbrev xmlns:xlink="http://www.w3.org/1999/xlink" content-type="institution" xlink:title="National Museum of Nature and Science, Japan" id="ABBRID0EKICI" xlink:type="simple">TNS</abbrev>)</italic>, The Ryukyus, the Okinawa Islands, Okinawa: Aka Island, Shimajiri Country, Zamami Village, 23–26 May 1974, <italic>Y. Miyagi &amp; T. Kabashima 4865 (<abbrev xmlns:xlink="http://www.w3.org/1999/xlink" xlink:title="University of the Ryukyus" id="ABBRID0ESICI" xlink:type="simple">RYU</abbrev>)</italic>, Geruma Island, Shimajiri Country, Zamami Village, 9–12 Aug. 1977, <italic>Y. Miyagi 7906 (<abbrev xmlns:xlink="http://www.w3.org/1999/xlink" xlink:title="University of the Ryukyus" id="ABBRID0EZICI" xlink:type="simple">RYU</abbrev>)</italic>, Ie Island, Kunigami Country, Ie Village, 4–5 May. 1974, <italic>S. Hatusima &amp; Y. Miyagi 37591 (<abbrev xmlns:xlink="http://www.w3.org/1999/xlink" xlink:title="University of the Ryukyus" id="ABBRID0EAJCI" xlink:type="simple">RYU</abbrev>)</italic>, Kunigami Country, Ie Village, 16 Sep. 2014, <italic>G. Kokubugata, M. Yokota et al. 18248 (<abbrev xmlns:xlink="http://www.w3.org/1999/xlink" content-type="institution" xlink:title="National Museum of Nature and Science, Japan" id="ABBRID0EHJCI" xlink:type="simple">TNS</abbrev>)</italic>, Iheya Island, Shimajiri Country, Iheya Village, 25 Dec. 1958, <italic>Y. Niiro s. n. (<abbrev xmlns:xlink="http://www.w3.org/1999/xlink" xlink:title="University of the Ryukyus" id="ABBRID0EPJCI" xlink:type="simple">RYU</abbrev>)</italic>, Shimajiri Country, Iheya Village, 26 May 2008, <italic>G. Kokubugata 10726 (<abbrev xmlns:xlink="http://www.w3.org/1999/xlink" content-type="institution" xlink:title="National Museum of Nature and Science, Japan" id="ABBRID0EWJCI" xlink:type="simple">TNS</abbrev>)</italic>, Izena Island, Shimajiri Country, Izena Village, 22 July 1973, <italic>S. Hatusima 34901 (<abbrev xmlns:xlink="http://www.w3.org/1999/xlink" xlink:title="University of the Ryukyus" id="ABBRID0E5JCI" xlink:type="simple">RYU</abbrev>)</italic>, Shimajiri Country, Izena Village, 1 June 2015, <italic>T. Yamada TYD263-1 (<abbrev xmlns:xlink="http://www.w3.org/1999/xlink" content-type="institution" xlink:title="National Museum of Nature and Science, Japan" id="ABBRID0EFKCI" xlink:type="simple">TNS</abbrev>)</italic>, Kume Island, Shimajiri Country, Kumejima Town, 1 June 2010, <italic>G. Kokubugata, M. Yokota &amp; K. Nakamura 12755 (<abbrev xmlns:xlink="http://www.w3.org/1999/xlink" content-type="institution" xlink:title="National Museum of Nature and Science, Japan" id="ABBRID0ENKCI" xlink:type="simple">TNS</abbrev>)</italic>, Okinawa Island, Itoman City, Aug. 1966, <italic>Y. Miyagi 3636 (<abbrev xmlns:xlink="http://www.w3.org/1999/xlink" xlink:title="University of the Ryukyus" id="ABBRID0EVKCI" xlink:type="simple">RYU</abbrev>)</italic>, Itoman City, Aug. 1967, <italic>Y. Miyagi 5654 (<abbrev xmlns:xlink="http://www.w3.org/1999/xlink" xlink:title="University of the Ryukyus" id="ABBRID0E3KCI" xlink:type="simple">RYU</abbrev>)</italic>, Itoman City, 7 May 2001, <italic>G. Kokubugata &amp; C.I. Peng 289 (<abbrev xmlns:xlink="http://www.w3.org/1999/xlink" content-type="institution" xlink:title="National Museum of Nature and Science, Japan" id="ABBRID0EDLCI" xlink:type="simple">TNS</abbrev>)</italic>, Onna Village, 18 May 1980, <italic>Y. Miyagi 9080 (<abbrev xmlns:xlink="http://www.w3.org/1999/xlink" xlink:title="University of the Ryukyus" id="ABBRID0ELLCI" xlink:type="simple">RYU</abbrev>)</italic>, Kunigami Country, Kunigami Village, May 1974, <italic>S. Itoman 63 (<abbrev xmlns:xlink="http://www.w3.org/1999/xlink" xlink:title="University of the Ryukyus" id="ABBRID0ESLCI" xlink:type="simple">RYU</abbrev>)</italic>, Kunigami Country, Motobu Town, 3 May 1974, <italic>S. Hatusima &amp; Y. Miyagi 37633 (<abbrev xmlns:xlink="http://www.w3.org/1999/xlink" xlink:title="University of the Ryukyus" id="ABBRID0EZLCI" xlink:type="simple">RYU</abbrev>)</italic>, Nakagami Country, Kitanakagusuku Village, 30 Apr. 1955, <italic>S. Hatusima 17462 (<abbrev xmlns:xlink="http://www.w3.org/1999/xlink" content-type="institution" xlink:title="Kagoshima University Museum" id="ABBRID0EAMCI" xlink:type="simple">KAG</abbrev>)</italic>, Nakagami Country, Kitanakagusuku Village, 30 Apr. 1955, <italic>S. Hatusima 17498 (<abbrev xmlns:xlink="http://www.w3.org/1999/xlink" content-type="institution" xlink:title="Kagoshima University Museum" id="ABBRID0EIMCI" xlink:type="simple">KAG</abbrev>)</italic>, Shimajiri Country, Miwa Village, 23 May 1954, <italic>S. Nakamine 68 (<abbrev xmlns:xlink="http://www.w3.org/1999/xlink" xlink:title="University of the Ryukyus" id="ABBRID0EQMCI" xlink:type="simple">RYU</abbrev>)</italic>, Shimajiri Country, Miwa Village, 23 May 1954, <italic>S. Nakamine 68 (<abbrev xmlns:xlink="http://www.w3.org/1999/xlink" content-type="institution" xlink:title="National Museum of Nature and Science, Japan" id="ABBRID0EXMCI" xlink:type="simple">TNS</abbrev>)</italic>, Sesoko Island, Kunigami Country, Motobu Town, 19 Aug. 1974, <italic>Y. Miyagi 4202 (<abbrev xmlns:xlink="http://www.w3.org/1999/xlink" xlink:title="University of the Ryukyus" id="ABBRID0E6MCI" xlink:type="simple">RYU</abbrev>)</italic>, Tokashiki Island, Shimajiri Country, Tokashiki Village, 5 Mar. 1973, <italic>Y. Miyagi &amp; S. Oyadomari 1152 (<abbrev xmlns:xlink="http://www.w3.org/1999/xlink" xlink:title="University of the Ryukyus" id="ABBRID0EGNCI" xlink:type="simple">RYU</abbrev>)</italic>, Tonaki Island, Shimajiri Country, Tonaki Village, 10 Mar. 1973, <italic>S. Hatusima 34404A (<abbrev xmlns:xlink="http://www.w3.org/1999/xlink" xlink:title="University of the Ryukyus" id="ABBRID0ENNCI" xlink:type="simple">RYU</abbrev>)</italic>, Shimajiri Country, Tonaki Village, 17 Dec. 2010, <italic>G. Kokubugata &amp; M. Yokota 13049 (<abbrev xmlns:xlink="http://www.w3.org/1999/xlink" content-type="institution" xlink:title="National Museum of Nature and Science, Japan" id="ABBRID0EUNCI" xlink:type="simple">TNS</abbrev>)</italic>, The Ryukyus, the Yaeyama Islands, Okinawa: Ishigaki Island, Ishigaki City, 27 Mar. 2009, <italic>G. Kokubugata, M. Yokota &amp; K. Nakamura 11775 (<abbrev xmlns:xlink="http://www.w3.org/1999/xlink" content-type="institution" xlink:title="National Museum of Nature and Science, Japan" id="ABBRID0E3NCI" xlink:type="simple">TNS</abbrev>)</italic>, Kuroshima Island, Yaeyama Country, Taketomi Town, 4 Nov. 1974, <italic>Y. Niiro &amp; Y. Miyagi 6103 (<abbrev xmlns:xlink="http://www.w3.org/1999/xlink" xlink:title="University of the Ryukyus" id="ABBRID0EEOCI" xlink:type="simple">RYU</abbrev>)</italic>, Yonaguni Island, Yaeyama Country, Yonaguni Town, 26–30 Oct. 1959, <italic>S. Hatusima 24587 (<abbrev xmlns:xlink="http://www.w3.org/1999/xlink" content-type="institution" xlink:title="Kagoshima University Museum" id="ABBRID0ELOCI" xlink:type="simple">KAG</abbrev>)</italic>, Yaeyama Country, Yonaguni Town, 29 Sep. -3 Oct. 1973, <italic>S. Hatusima, Y. Miyagi &amp; E. Tanaka s.n. (<abbrev xmlns:xlink="http://www.w3.org/1999/xlink" content-type="institution" xlink:title="National Museum of Nature and Science, Japan" id="ABBRID0ETOCI" xlink:type="simple">TNS</abbrev>)</italic>, Yaeyama Country, Yonaguni Town, 1 Nov. 1988, <italic>R. Minagawa s.n. (<abbrev xmlns:xlink="http://www.w3.org/1999/xlink" content-type="institution" xlink:title="National Museum of Nature and Science, Japan" id="ABBRID0E2OCI" xlink:type="simple">TNS</abbrev>)</italic>, Yaeyama Country, Yonaguni Town, 8 Dec. 2014, <italic>G. Kokubugata, M. Yokota et al. 18586 (<abbrev xmlns:xlink="http://www.w3.org/1999/xlink" content-type="institution" xlink:title="National Museum of Nature and Science, Japan" id="ABBRID0EDPCI" xlink:type="simple">TNS</abbrev>)</italic>, Yaeyama Country, Yonaguni Town, 7 Dec. 2014, <italic>G. Kokubugata, M. Yokota et al. 18548 (<abbrev xmlns:xlink="http://www.w3.org/1999/xlink" content-type="institution" xlink:title="National Museum of Nature and Science, Japan" id="ABBRID0ELPCI" xlink:type="simple">TNS</abbrev>)</italic>, Yaeyama Country, Yonaguni Town, 24 Nov. 2015, <italic>T. Yamada TYD371 (<abbrev xmlns:xlink="http://www.w3.org/1999/xlink" content-type="institution" xlink:title="National Museum of Nature and Science, Japan" id="ABBRID0ETPCI" xlink:type="simple">TNS</abbrev>)</italic>, TAIWAN. Hualien: Hualien City, 13 Dec. 1993, <italic>T. C. Huang 15022 (<abbrev xmlns:xlink="http://www.w3.org/1999/xlink" content-type="institution" xlink:title="National Taiwan University" id="ABBRID0E2PCI" xlink:type="simple">TAI</abbrev>)</italic>, Xiulin Township24 May 1993, <italic>S. F. Huang, K. C. Yang &amp; J. M. Hu 5097 (<abbrev xmlns:xlink="http://www.w3.org/1999/xlink" content-type="institution" xlink:title="National Taiwan University" id="ABBRID0EDQCI" xlink:type="simple">TAI</abbrev>)</italic>, Ilan: Su’ao Township, 18 Apr. 1987, <italic>S. F. Huang, C. F. Hsieh, Y. F. Lin et al. 3722 (<abbrev xmlns:xlink="http://www.w3.org/1999/xlink" content-type="institution" xlink:title="National Taiwan University" id="ABBRID0ELQCI" xlink:type="simple">TAI</abbrev>)</italic>, Su’ao Township, 18 Apr. 1987, <italic>W. S. Tang 1795 (<abbrev xmlns:xlink="http://www.w3.org/1999/xlink" content-type="institution" xlink:title="National Taiwan University" id="ABBRID0ETQCI" xlink:type="simple">TAI</abbrev>)</italic>, Su’ao Township, 21 May 1987, <italic>W. S. Tang 1803 (<abbrev xmlns:xlink="http://www.w3.org/1999/xlink" content-type="institution" xlink:title="National Taiwan University" id="ABBRID0E2QCI" xlink:type="simple">TAI</abbrev>)</italic>, Su’ao Township, 18 Apr. 1987, <italic>W. S. Tang 1785 (<abbrev xmlns:xlink="http://www.w3.org/1999/xlink" content-type="institution" xlink:title="National Taiwan University" id="ABBRID0EDRCI" xlink:type="simple">TAI</abbrev>)</italic>, Su’ao Township, 21 May 1987, <italic>W. S. Tang 1802 (<abbrev xmlns:xlink="http://www.w3.org/1999/xlink" content-type="institution" xlink:title="National Taiwan University" id="ABBRID0ELRCI" xlink:type="simple">TAI</abbrev>)</italic>, Su’ao Township, 7 May 1993, <italic>S. F. Huang 5075 (<abbrev xmlns:xlink="http://www.w3.org/1999/xlink" content-type="institution" xlink:title="National Taiwan University" id="ABBRID0ETRCI" xlink:type="simple">TAI</abbrev>)</italic>, Su’ao Township, 21 May 1987, <italic>W. S. Tang 1802 (<abbrev xmlns:xlink="http://www.w3.org/1999/xlink" content-type="institution" xlink:title="National Taiwan University" id="ABBRID0E2RCI" xlink:type="simple">TAI</abbrev>)</italic>, Su’ao Township, 6 May 1993, <italic>S. F. Huang 5049 (<abbrev xmlns:xlink="http://www.w3.org/1999/xlink" content-type="institution" xlink:title="National Taiwan University" id="ABBRID0EDSCI" xlink:type="simple">TAI</abbrev>)</italic>, Kueishan Island, Toucheng Township, 31 May 1970, <italic>C. C. Hsu 7237 (<abbrev xmlns:xlink="http://www.w3.org/1999/xlink" content-type="institution" xlink:title="National Taiwan University" id="ABBRID0ELSCI" xlink:type="simple">TAI</abbrev>)</italic>, Toucheng Township, 3 July 1932, <italic>G. Masamune &amp; S. Suzuki s. n. (<abbrev xmlns:xlink="http://www.w3.org/1999/xlink" content-type="institution" xlink:title="National Taiwan University" id="ABBRID0ETSCI" xlink:type="simple">TAI</abbrev>)</italic>, Keelung: Keelung City, 11 Oct. 2004, <italic>S. W. Chung 7657 (<abbrev xmlns:xlink="http://www.w3.org/1999/xlink" content-type="institution" xlink:title="Taiwan Forestry Research Institute" id="ABBRID0E2SCI" xlink:type="simple">TAIF</abbrev>)</italic>, Keelung City, 7 June 2005, <italic>S. W. Chung 7774 (<abbrev xmlns:xlink="http://www.w3.org/1999/xlink" content-type="institution" xlink:title="Taiwan Forestry Research Institute" id="ABBRID0EDTCI" xlink:type="simple">TAIF</abbrev>)</italic>, Keelung City, 6 June 2005, <italic>P. F. Lu 9825 (<abbrev xmlns:xlink="http://www.w3.org/1999/xlink" content-type="institution" xlink:title="Taiwan Forestry Research Institute" id="ABBRID0ELTCI" xlink:type="simple">TAIF</abbrev>)</italic>, Keelung City, 23 May 2010, <italic>P. F. Lu 20381 (<abbrev xmlns:xlink="http://www.w3.org/1999/xlink" content-type="institution" xlink:title="Taiwan Forestry Research Institute" id="ABBRID0ETTCI" xlink:type="simple">TAIF</abbrev>)</italic>, Keelung City, 12 July 2011, <italic>P. F. Lu 22356 (<abbrev xmlns:xlink="http://www.w3.org/1999/xlink" content-type="institution" xlink:title="Taiwan Forestry Research Institute" id="ABBRID0E2TCI" xlink:type="simple">TAIF</abbrev>)</italic>, Keelung City, 22 July 1918, <italic>M. Eizi 907 (<abbrev xmlns:xlink="http://www.w3.org/1999/xlink" content-type="institution" xlink:title="National Taiwan University" id="ABBRID0EDUCI" xlink:type="simple">TAI</abbrev>)</italic>, Keelung City, 4 June 1932, <italic>K. Mori s. n. (<abbrev xmlns:xlink="http://www.w3.org/1999/xlink" content-type="institution" xlink:title="National Taiwan University" id="ABBRID0ELUCI" xlink:type="simple">TAI</abbrev>)</italic>, Keelung City, 31 May 1930, <italic>S. Sasaki 4687 (<abbrev xmlns:xlink="http://www.w3.org/1999/xlink" content-type="institution" xlink:title="National Taiwan University" id="ABBRID0ETUCI" xlink:type="simple">TAI</abbrev>)</italic>, Keelung City, 26 May 1939, <italic>G. Masamune 1907 (<abbrev xmlns:xlink="http://www.w3.org/1999/xlink" content-type="institution" xlink:title="National Taiwan University" id="ABBRID0E2UCI" xlink:type="simple">TAI</abbrev>)</italic>, Keelung City, 1 May 1937, <italic>H. Simada 1218 (<abbrev xmlns:xlink="http://www.w3.org/1999/xlink" content-type="institution" xlink:title="National Taiwan University" id="ABBRID0EDVCI" xlink:type="simple">TAI</abbrev>)</italic>, Keelung City, 3 June 1978, <italic>C. M. Kou 9805 (<abbrev xmlns:xlink="http://www.w3.org/1999/xlink" content-type="institution" xlink:title="National Taiwan University" id="ABBRID0ELVCI" xlink:type="simple">TAI</abbrev>)</italic>, Keelung City, 27 Apr. 1983, <italic>C. L. Chang 91 (<abbrev xmlns:xlink="http://www.w3.org/1999/xlink" content-type="institution" xlink:title="National Taiwan University" id="ABBRID0ETVCI" xlink:type="simple">TAI</abbrev>)</italic>, Keelung City, 1 May 1937, <italic>H. Simada 1218 (<abbrev xmlns:xlink="http://www.w3.org/1999/xlink" content-type="institution" xlink:title="National Taiwan University" id="ABBRID0E2VCI" xlink:type="simple">TAI</abbrev>)</italic>, Keelung City, date unknown, <italic>M. L. Weng 66 (<abbrev xmlns:xlink="http://www.w3.org/1999/xlink" content-type="institution" xlink:title="National Taiwan University" id="ABBRID0EDWCI" xlink:type="simple">TAI</abbrev>)</italic>, Pengchia Island, Keelung City, 4 Aug. 1992, <italic>T. C. Huang 15753 (<abbrev xmlns:xlink="http://www.w3.org/1999/xlink" content-type="institution" xlink:title="National Taiwan University" id="ABBRID0ELWCI" xlink:type="simple">TAI</abbrev>)</italic>, Lienchiang: Nangan Township, 29 June 1999, <italic>S. H. Su s. n. (<abbrev xmlns:xlink="http://www.w3.org/1999/xlink" content-type="institution" xlink:title="National Taiwan University" id="ABBRID0ETWCI" xlink:type="simple">TAI</abbrev>)</italic>, New Taipei: New Taipei City, 30 Apr. 2005, <italic>P. F. Lu 9571 (<abbrev xmlns:xlink="http://www.w3.org/1999/xlink" content-type="institution" xlink:title="Taiwan Forestry Research Institute" id="ABBRID0E2WCI" xlink:type="simple">TAIF</abbrev>)</italic>, New Taipei City, 14 Aug. 2008, <italic>Y. F. Chang s. n. (<abbrev xmlns:xlink="http://www.w3.org/1999/xlink" content-type="institution" xlink:title="Taiwan Forestry Research Institute" id="ABBRID0EDXCI" xlink:type="simple">TAIF</abbrev>)</italic>, New Taipei City, 6 June 1987, <italic>W. S. Tang 1808 (<abbrev xmlns:xlink="http://www.w3.org/1999/xlink" content-type="institution" xlink:title="National Taiwan University" id="ABBRID0ELXCI" xlink:type="simple">TAI</abbrev>)</italic>, New Taipei City, 6 June 1987, <italic>W.S. Tang 1808 (<abbrev xmlns:xlink="http://www.w3.org/1999/xlink" content-type="institution" xlink:title="National Taiwan University" id="ABBRID0ETXCI" xlink:type="simple">TAI</abbrev>)</italic>, New Taipei City, 23 Apr. 1929, <italic>Y. Kudo, S. Suzuki &amp; K. Mori 398 (<abbrev xmlns:xlink="http://www.w3.org/1999/xlink" content-type="institution" xlink:title="National Taiwan University" id="ABBRID0E2XCI" xlink:type="simple">TAI</abbrev>)</italic>, New Taipei City, 23 Sep. 1931, <italic>T. Tanaka s. n. (<abbrev xmlns:xlink="http://www.w3.org/1999/xlink" content-type="institution" xlink:title="National Taiwan University" id="ABBRID0EDYCI" xlink:type="simple">TAI</abbrev>)</italic>, New Taipei City, 3 May 1986, <italic>W. S. Tang 1757 (<abbrev xmlns:xlink="http://www.w3.org/1999/xlink" content-type="institution" xlink:title="National Taiwan University" id="ABBRID0ELYCI" xlink:type="simple">TAI</abbrev>)</italic>, New Taipei City, 20 Apr. 1932, <italic>T. Tanaka &amp; Y.Simada 10963 (<abbrev xmlns:xlink="http://www.w3.org/1999/xlink" content-type="institution" xlink:title="National Taiwan University" id="ABBRID0ETYCI" xlink:type="simple">TAI</abbrev>)</italic>, New Taipei City, 20 Apr. 1932, <italic>T. Tanaka &amp; Y.Simada s. n. (<abbrev xmlns:xlink="http://www.w3.org/1999/xlink" content-type="institution" xlink:title="National Taiwan University" id="ABBRID0E2YCI" xlink:type="simple">TAI</abbrev>)</italic>, New Taipei City, 12 Apr. 1979, <italic>S. H. Lin 692 (<abbrev xmlns:xlink="http://www.w3.org/1999/xlink" content-type="institution" xlink:title="National Taiwan University" id="ABBRID0EDZCI" xlink:type="simple">TAI</abbrev>)</italic>, New Taipei City, 12 Apr. 1979, <italic>C. M. Kuo 10939 (<abbrev xmlns:xlink="http://www.w3.org/1999/xlink" content-type="institution" xlink:title="National Taiwan University" id="ABBRID0ELZCI" xlink:type="simple">TAI</abbrev>)</italic>, New Taipei City, 26 May 1985, <italic>J. C. Wang 3349 (<abbrev xmlns:xlink="http://www.w3.org/1999/xlink" content-type="institution" xlink:title="National Taiwan University" id="ABBRID0ETZCI" xlink:type="simple">TAI</abbrev>)</italic>, New Taipei City, 12 Apr. 1979, <italic>H. N. Yang 2551 (<abbrev xmlns:xlink="http://www.w3.org/1999/xlink" content-type="institution" xlink:title="National Taiwan University" id="ABBRID0E2ZCI" xlink:type="simple">TAI</abbrev>)</italic>, New Taipei City, 27 May 1987, <italic>W. S. Tang 1806 (<abbrev xmlns:xlink="http://www.w3.org/1999/xlink" content-type="institution" xlink:title="National Taiwan University" id="ABBRID0ED1CI" xlink:type="simple">TAI</abbrev>)</italic>, New Taipei City, 27 May 1987, <italic>W. S. Tang 1806 (<abbrev xmlns:xlink="http://www.w3.org/1999/xlink" content-type="institution" xlink:title="National Taiwan University" id="ABBRID0EL1CI" xlink:type="simple">TAI</abbrev>)</italic>, New Taipei City, 20 Apr. 2002, <italic>S. F. Cheng, S. K. Yu s. n. (<abbrev xmlns:xlink="http://www.w3.org/1999/xlink" content-type="institution" xlink:title="National Taiwan University" id="ABBRID0ET1CI" xlink:type="simple">TAI</abbrev>)</italic>, New Taipei City, 31 May 2001, <italic>Y. J. Lai, W. H. Wu et al. 745 (<abbrev xmlns:xlink="http://www.w3.org/1999/xlink" content-type="institution" xlink:title="National Taiwan University" id="ABBRID0E21CI" xlink:type="simple">TAI</abbrev>)</italic>, New Taipei City, 13 May 1988, <italic>S. F. Huang 4297 (<abbrev xmlns:xlink="http://www.w3.org/1999/xlink" content-type="institution" xlink:title="National Taiwan University" id="ABBRID0ED2CI" xlink:type="simple">TAI</abbrev>)</italic>, New Taipei City, 7 June 1930, <italic>S. Sasaki 4744 (<abbrev xmlns:xlink="http://www.w3.org/1999/xlink" content-type="institution" xlink:title="National Taiwan University" id="ABBRID0EL2CI" xlink:type="simple">TAI</abbrev>)</italic>, New Taipei City, 16 Apr. 1961, <italic>T. C. Huang 2280 (<abbrev xmlns:xlink="http://www.w3.org/1999/xlink" content-type="institution" xlink:title="National Taiwan University" id="ABBRID0ET2CI" xlink:type="simple">TAI</abbrev>)</italic>, New Taipei City, 7 June 1989, <italic>W. S. Tang &amp; C. F. Hsieh 1864 (<abbrev xmlns:xlink="http://www.w3.org/1999/xlink" content-type="institution" xlink:title="National Taiwan University" id="ABBRID0E22CI" xlink:type="simple">TAI</abbrev>)</italic>, New Taipei City, 30 May 1985, <italic>T. Y. Yang 2020 (<abbrev xmlns:xlink="http://www.w3.org/1999/xlink" content-type="institution" xlink:title="National Taiwan University" id="ABBRID0ED3CI" xlink:type="simple">TAI</abbrev>)</italic>, Pingtung: Hengchun Township, June 1912, <italic>T. Kawakami &amp; S. Sasaki s. n. (<abbrev xmlns:xlink="http://www.w3.org/1999/xlink" content-type="institution" xlink:title="National Taiwan University" id="ABBRID0EL3CI" xlink:type="simple">TAI</abbrev>)</italic>, Taitung: Lanyu Island, Lanyu Township, 13 Jan. 1995, <italic>T.P. Pan, C-H. Horng et al. s. n. (<abbrev xmlns:xlink="http://www.w3.org/1999/xlink" content-type="institution" xlink:title="Taiwan Forestry Research Institute" id="ABBRID0ET3CI" xlink:type="simple">TAIF</abbrev>)</italic>, Lanyu Township, 19 Mar. 1943, <italic>T. Hosokawa 9896 (<abbrev xmlns:xlink="http://www.w3.org/1999/xlink" content-type="institution" xlink:title="National Taiwan University" id="ABBRID0E23CI" xlink:type="simple">TAI</abbrev>)</italic>, Lanyu Township, 17 Apr. 1992, S. F. <italic>Huang &amp; Y.C. Hsu 4735 (<abbrev xmlns:xlink="http://www.w3.org/1999/xlink" content-type="institution" xlink:title="National Taiwan University" id="ABBRID0ED4CI" xlink:type="simple">TAI</abbrev>)</italic>, Lanyu Township, 29 Apr. 1983, <italic>T.C. Huang, Yang, Kao et al. 9440 (<abbrev xmlns:xlink="http://www.w3.org/1999/xlink" content-type="institution" xlink:title="National Taiwan University" id="ABBRID0EL4CI" xlink:type="simple">TAI</abbrev>)</italic>, Lanyu Township, 19 Feb. 1986, <italic>T.C. Huang, S. F. Huang, K.C. Yang et al. 10535 (<abbrev xmlns:xlink="http://www.w3.org/1999/xlink" content-type="institution" xlink:title="National Taiwan University" id="ABBRID0ET4CI" xlink:type="simple">TAI</abbrev>)</italic>, Lanyu Township, 17 Aug. 1958, <italic>T. I. Chuang &amp; C. C. Hsu 2384 (<abbrev xmlns:xlink="http://www.w3.org/1999/xlink" content-type="institution" xlink:title="National Taiwan University" id="ABBRID0E24CI" xlink:type="simple">TAI</abbrev>)</italic>, Lanyu Township, 18 Apr. 1932, <italic>T. Sata 1286 (<abbrev xmlns:xlink="http://www.w3.org/1999/xlink" content-type="institution" xlink:title="National Taiwan University" id="ABBRID0ED5CI" xlink:type="simple">TAI</abbrev>)</italic>, Lanyu Township, 0 May 1924, <italic>S. Sasaki s. n. (<abbrev xmlns:xlink="http://www.w3.org/1999/xlink" content-type="institution" xlink:title="National Taiwan University" id="ABBRID0EL5CI" xlink:type="simple">TAI</abbrev>)</italic>, Lanyu Township, 18 Apr. 1932, <italic>T. Sata s. n. (<abbrev xmlns:xlink="http://www.w3.org/1999/xlink" content-type="institution" xlink:title="National Taiwan University" id="ABBRID0ET5CI" xlink:type="simple">TAI</abbrev>)</italic>, Lanyu Township, 2 Apr. 1985, <italic>S. F. Huang 2742 (<abbrev xmlns:xlink="http://www.w3.org/1999/xlink" content-type="institution" xlink:title="National Taiwan University" id="ABBRID0E25CI" xlink:type="simple">TAI</abbrev>)</italic>, Lanyu Township, 6 Apr. 1983, <italic>T. C. Huang et al. 9205 (<abbrev xmlns:xlink="http://www.w3.org/1999/xlink" content-type="institution" xlink:title="National Taiwan University" id="ABBRID0ED6CI" xlink:type="simple">TAI</abbrev>)</italic>, Lanyu Township, 6 Apr. 1983, <italic>T. C. Huang et al. 9179 (<abbrev xmlns:xlink="http://www.w3.org/1999/xlink" content-type="institution" xlink:title="National Taiwan University" id="ABBRID0EL6CI" xlink:type="simple">TAI</abbrev>)</italic>, Green Island, Lyudao Township, 4 Mar. 1931, <italic>T.Tanaka 10373 (<abbrev xmlns:xlink="http://www.w3.org/1999/xlink" content-type="institution" xlink:title="National Taiwan University" id="ABBRID0ET6CI" xlink:type="simple">TAI</abbrev>)</italic>, THE PHILIPPINES. The Batan Islands, Batanes: Batan Island, 9 Nov. 1964, <italic>S. Hatusima &amp; M. Sato 28624 (<abbrev xmlns:xlink="http://www.w3.org/1999/xlink" content-type="institution" xlink:title="Kagoshima University Museum" id="ABBRID0E26CI" xlink:type="simple">KAG</abbrev>)</italic>.</p></tp:treatment-sec><tp:treatment-sec><!--Section generated to contain objects referenced in tp:taxon-treatment.--><fig id="F3" position="float" orientation="portrait"><object-id xmlns:xlink="http://www.w3.org/1999/xlink" content-type="doi" xlink:type="simple">10.3897/phytokeys.148.48957.figure3</object-id><object-id xmlns:xlink="http://www.w3.org/1999/xlink" content-type="arpha" xlink:type="simple">EE692FF7-9357-521B-9FD7-A10D944C3F0B</object-id><label>Figure 3.</label><caption><p><tp:taxon-name><tp:taxon-name-part taxon-name-part-type="genus" reg="Sedum">Sedum</tp:taxon-name-part> <tp:taxon-name-part taxon-name-part-type="species" reg="formosanum">formosanum</tp:taxon-name-part> <tp:taxon-name-part taxon-name-part-type="infraspecific-rank">subsp.</tp:taxon-name-part> <tp:taxon-name-part taxon-name-part-type="subspecies" reg="miyakojimense">miyakojimense</tp:taxon-name-part></tp:taxon-name> (<bold>A–D</bold><italic>T. Ito 2402</italic>, <italic>2408</italic>, Miyako-jima Island of the Ryukyus, Japan) and <tp:taxon-name><tp:taxon-name-part taxon-name-part-type="genus" reg="Sedum">S.</tp:taxon-name-part> <tp:taxon-name-part taxon-name-part-type="species" reg="formosanum">formosanum</tp:taxon-name-part> <tp:taxon-name-part taxon-name-part-type="infraspecific-rank">subsp.</tp:taxon-name-part> <tp:taxon-name-part taxon-name-part-type="subspecies" reg="formosanum">formosanum</tp:taxon-name-part></tp:taxon-name> (<bold>E</bold> Kume-jima Island of the Ryukyus, Japan. <bold>F, G</bold> NewTaipei City, Taiwan). <bold>A, B, E</bold> habit <bold>C, F</bold> flower <bold>D, G</bold> leaf. Scale bars: 1 mm (<bold>D–F</bold>).</p></caption><graphic xmlns:xlink="http://www.w3.org/1999/xlink" xlink:href="phytokeys-148-051-g003.jpg" position="float" orientation="portrait" xlink:type="simple" id="oo_413780.jpg"><uri content-type="original_file" xlink:type="simple">https://binary.pensoft.net/fig/413780</uri></graphic></fig></tp:treatment-sec></tp:taxon-treatment>
