# Supplementary material for: Sedum formosanum subsp. miyakojimense (Crassulaceae), a new subspecies from Miyako-jima Island of the Ryukyu Islands, Japan
Source: PhytoKeys. 2020 May 26;148:51–70. doi: 10.3897/phytokeys.148.48957 (PMC7266832; doi:10.3897/phytokeys.148.48957)
Supplement: XML Treatment for Sedum formosanum N.E. Brown., subsp. miyakojimense [file phytokeys.148.48957-treatment2.xml]

<!DOCTYPE tp:taxon-treatment
  PUBLIC "-//TaxonX//DTD Taxonomic Treatment Publishing DTD v0 20100105//EN" "tax-treatment-NSO.dtd">
<tp:taxon-treatment xmlns:tp="http://www.plazi.org/taxpub"><tp:treatment-meta><kwd-group><label>Taxon classification</label><kwd><named-content xmlns:xlink="http://www.w3.org/1999/xlink" content-type="kingdom">Plantae</named-content></kwd><kwd><named-content xmlns:xlink="http://www.w3.org/1999/xlink" content-type="order">Saxifragales</named-content></kwd><kwd><named-content xmlns:xlink="http://www.w3.org/1999/xlink" content-type="family">Crassulaceae</named-content></kwd></kwd-group><mixed-citation publication-type="journal"><person-group><name><surname>Ito</surname><given-names>Takuro</given-names></name><name><surname>Yu</surname><given-names>Chih-Chieh</given-names></name><name><surname>Yokota</surname><given-names>Masatsugu</given-names></name><name><surname>Kokubugata</surname><given-names>Goro</given-names></name></person-group><article-title><tp:taxon-name><tp:taxon-name-part taxon-name-part-type="genus" reg="Sedum">Sedum</tp:taxon-name-part> <tp:taxon-name-part taxon-name-part-type="species" reg="formosanum">formosanum</tp:taxon-name-part> <tp:taxon-name-part taxon-name-part-type="infraspecific-rank">subsp.</tp:taxon-name-part> <tp:taxon-name-part taxon-name-part-type="subspecies" reg="miyakojimense">miyakojimense</tp:taxon-name-part></tp:taxon-name> (<tp:taxon-name><tp:taxon-name-part taxon-name-part-type="family">Crassulaceae</tp:taxon-name-part></tp:taxon-name>), a new subspecies from Miyako-jima Island of the Ryukyu Islands, Japan</article-title><source>PhytoKeys</source><day>26</day><month>5</month><year>2020</year><volume>148</volume><fpage>51</fpage><lpage>70</lpage><pub-id pub-id-type="doi">10.3897/phytokeys.148.48957</pub-id></mixed-citation></tp:treatment-meta><tp:nomenclature><tp:taxon-name><object-id xmlns:xlink="http://www.w3.org/1999/xlink" content-type="arpha" xlink:type="simple">37C59347-24F5-555D-89A9-9F274E8F30F4</object-id>
              <tp:taxon-name-part taxon-name-part-type="genus" reg="Sedum">Sedum</tp:taxon-name-part>
              <tp:taxon-name-part taxon-name-part-type="species" reg="formosanum">formosanum</tp:taxon-name-part>
              <tp:taxon-name-part taxon-name-part-type="authority">N.E. Brown.,</tp:taxon-name-part>
              <tp:taxon-name-part taxon-name-part-type="infraspecific-rank">subsp.</tp:taxon-name-part>
              <tp:taxon-name-part taxon-name-part-type="subspecies" reg="miyakojimense">miyakojimense</tp:taxon-name-part>
              <object-id xmlns:xlink="http://www.w3.org/1999/xlink" content-type="ipni" xlink:type="simple">urn:lsid:ipni.org:names:77209704-1</object-id>
            </tp:taxon-name><tp:taxon-authority>Takuro Ito, Yokota &amp; Kokub.</tp:taxon-authority><tp:taxon-status xmlns:xlink="http://www.w3.org/1999/xlink" xlink:type="simple">subsp. nov.</tp:taxon-status><xref ref-type="fig" rid="F3">Figs 3A–D</xref><xref ref-type="fig" rid="F4">, 4</xref></tp:nomenclature><tp:treatment-sec sec-type="material" id="SECID0E3BDI"><title>Type.</title><p>Japan. The Ryukyus: Miyako Islands, Miyako-jima Island, Gusukube, 5 April 2015, <italic>Takuro Ito 2402</italic> (holotype: <abbrev xmlns:xlink="http://www.w3.org/1999/xlink" content-type="institution" xlink:title="National Museum of Nature and Science, Japan" id="ABBRID0EECDI" xlink:type="simple">TNS</abbrev>)</p></tp:treatment-sec><tp:treatment-sec sec-type="diagnosis" id="SECID0EJCDI"><title>Diagnosis.</title><p><tp:taxon-name><tp:taxon-name-part taxon-name-part-type="genus" reg="Sedum">Sedum</tp:taxon-name-part> <tp:taxon-name-part taxon-name-part-type="species" reg="formosanum">formosanum</tp:taxon-name-part> <tp:taxon-name-part taxon-name-part-type="infraspecific-rank">subsp.</tp:taxon-name-part> <tp:taxon-name-part taxon-name-part-type="subspecies" reg="miyakojimense">miyakojimense</tp:taxon-name-part></tp:taxon-name> differs from its close relative <tp:taxon-name><tp:taxon-name-part taxon-name-part-type="genus" reg="Sedum">S.</tp:taxon-name-part> <tp:taxon-name-part taxon-name-part-type="species" reg="formosanum">formosanum</tp:taxon-name-part> <tp:taxon-name-part taxon-name-part-type="infraspecific-rank">subsp.</tp:taxon-name-part> <tp:taxon-name-part taxon-name-part-type="subspecies" reg="formosanum">formosanum</tp:taxon-name-part></tp:taxon-name> in being perennial, polycarpic, and having lateral branches arising from the leaf axils.</p></tp:treatment-sec><tp:treatment-sec sec-type="description" id="SECID0ERDDI"><title>Description.</title><p>Perennial herb, fleshy, glabrous. First year stem stout, erect, partly woody, 1–5 lateral branches in the leaf axils, 3–10 cm tall, with lax rosettes; rosettes 2.5–6 cm wide with 7–15 leaves. Flowering stems fleshy, 10–20 cm tall, base ca. 5 mm broad, yellowish green, erect or sprawling and creeping at base. Roots fibrous, sometimes adventitious at the leaf scar. Leaves alternate, occasionally verticillate, sessile, green or yellowish, flattish, ± thick, spatulate to oblanceolate, 1.1–3.1 cm long, 0.3–1.0 cm wide, apex rounded, base long, attenuate, margins entire. Inflorescences terminal, cymes, basically trifurcate with 3 primary axes, sometimes with 2, 4, or 5 primary axes; primary axis 2–8 cm long, ascending, 1 to several times irregularly and often unequally forking, with a flower at each fork, ultimate branches 1–2 cm long, 3–7 flowered; bracts leaf-like, smaller than cauline leaves. Flowers 5 (rarely 6)-merous, 7–11 mm wide, sessile. Sepals 5, free, yellowish green, fleshy, flattish, unequal in size, obovate to oblanceolate, 1.8–4.5 mm long, 1.2–3.3 mm wide, apex round or obtuse, base spurred. Petals 5, bright yellow, lanceolate, 4.6–6 mm long, 1.3–1.6 mm wide, apex acuminate, base slightly connate. Stamens 10, shorter than petals, 4.2–5 mm long, erect at flowering, two-whorled arrangement; anthers oblong-lanceolate, ca. 0.5 mm long, deep yellow before dehiscence. Pistils 5, 5.2–6.3 mm long; carpels 5, free, connate at the base, gibbous ventrally. Fruits star-shaped, follicle, erect, 5.3–6.8 mm long. Flowering in April to June.</p></tp:treatment-sec><tp:treatment-sec sec-type="Taxonomic note" id="SECID0EWDDI"><title>Taxonomic note.</title><p>This new subspecies is classified in the sect. <tp:taxon-name><tp:taxon-name-part taxon-name-part-type="genus" reg="Filipes"/><tp:taxon-name-part taxon-name-part-type="section" reg="Sedum">Sedum</tp:taxon-name-part></tp:taxon-name> because of its adaxially gibbous carpels (<xref ref-type="bibr" rid="B3">Fu and Ohba 2001</xref>) (Fig. <xref ref-type="fig" rid="F3">3</xref>).</p></tp:treatment-sec><tp:treatment-sec sec-type="etymology" id="SECID0ENEDI"><title>Etymology.</title><p>The epithet refers to the Japanese name of the type locality.</p></tp:treatment-sec><tp:treatment-sec sec-type="distribution" id="SECID0ESEDI"><title>Distribution and habitat.</title><p>Endemic to the southeastern portion of Miyako-jima Island (The Ryukyus), on sunny, coastal limestone.</p></tp:treatment-sec><tp:treatment-sec sec-type="material" id="SECID0EXEDI"><title>Additional specimens examined.</title><p>Japan. The Ryukyus: the Miyakojima Islands, Miyako-jima Island, Gusukube, 5 April 2015, <italic>Takuro Ito 2403, 2408</italic> (isotype: <abbrev xmlns:xlink="http://www.w3.org/1999/xlink" content-type="institution" xlink:title="National Museum of Nature and Science, Japan" id="ABBRID0E6EDI" xlink:type="simple">TNS</abbrev>).</p></tp:treatment-sec><tp:treatment-sec sec-type="Conservation" id="SECID0EEFDI"><title>Conservation.</title><p><bold>IUCN Red list category</bold>: Critically Endangered (CR). The distribution of <tp:taxon-name><tp:taxon-name-part taxon-name-part-type="genus" reg="Sedum">Sedum</tp:taxon-name-part> <tp:taxon-name-part taxon-name-part-type="species" reg="formosanum">formosanum</tp:taxon-name-part> <tp:taxon-name-part taxon-name-part-type="infraspecific-rank">subsp.</tp:taxon-name-part> <tp:taxon-name-part taxon-name-part-type="subspecies" reg="miyakojimense">miyakojimense</tp:taxon-name-part></tp:taxon-name> is restricted to only one location ca. 0.15 km<sup>2</sup> in Miyako-jima Island, the Ryukyu Islands. The population of the species contains fewer than 200 mature individuals. The plant occurs on limestone rocks scattered in a private golf course, therefore, it is not formally protected. In the future, the population could become threatened, given ongoing land development for tourism in the Ryukyus. Because of the small population size (≤ 250 mature individuals) and small area of occupancy (≤ 10 km<sup>2</sup>), <tp:taxon-name><tp:taxon-name-part taxon-name-part-type="genus" reg="Sedum">S.</tp:taxon-name-part> <tp:taxon-name-part taxon-name-part-type="species" reg="formosanum">formosanum</tp:taxon-name-part> <tp:taxon-name-part taxon-name-part-type="infraspecific-rank">subsp.</tp:taxon-name-part> <tp:taxon-name-part taxon-name-part-type="subspecies" reg="miyakojimense">miyakojimense</tp:taxon-name-part></tp:taxon-name> is classified as CR (<xref ref-type="bibr" rid="B11">IUCN 2019</xref>).</p></tp:treatment-sec><tp:treatment-sec sec-type="Japanese common name" id="SECID0EWGDI"><title>Japanese common name.</title><p>Miyako-hama-mannen-gusa (nov.).</p></tp:treatment-sec><tp:treatment-sec><!--Section generated to contain objects referenced in tp:taxon-treatment.--><fig id="F3" position="float" orientation="portrait"><object-id xmlns:xlink="http://www.w3.org/1999/xlink" content-type="doi" xlink:type="simple">10.3897/phytokeys.148.48957.figure3</object-id><object-id xmlns:xlink="http://www.w3.org/1999/xlink" content-type="arpha" xlink:type="simple">EE692FF7-9357-521B-9FD7-A10D944C3F0B</object-id><label>Figure 3.</label><caption><p><tp:taxon-name><tp:taxon-name-part taxon-name-part-type="genus" reg="Sedum">Sedum</tp:taxon-name-part> <tp:taxon-name-part taxon-name-part-type="species" reg="formosanum">formosanum</tp:taxon-name-part> <tp:taxon-name-part taxon-name-part-type="infraspecific-rank">subsp.</tp:taxon-name-part> <tp:taxon-name-part taxon-name-part-type="subspecies" reg="miyakojimense">miyakojimense</tp:taxon-name-part></tp:taxon-name> (<bold>A–D</bold><italic>T. Ito 2402</italic>, <italic>2408</italic>, Miyako-jima Island of the Ryukyus, Japan) and <tp:taxon-name><tp:taxon-name-part taxon-name-part-type="genus" reg="Sedum">S.</tp:taxon-name-part> <tp:taxon-name-part taxon-name-part-type="species" reg="formosanum">formosanum</tp:taxon-name-part> <tp:taxon-name-part taxon-name-part-type="infraspecific-rank">subsp.</tp:taxon-name-part> <tp:taxon-name-part taxon-name-part-type="subspecies" reg="formosanum">formosanum</tp:taxon-name-part></tp:taxon-name> (<bold>E</bold> Kume-jima Island of the Ryukyus, Japan. <bold>F, G</bold> NewTaipei City, Taiwan). <bold>A, B, E</bold> habit <bold>C, F</bold> flower <bold>D, G</bold> leaf. Scale bars: 1 mm (<bold>D–F</bold>).</p></caption><graphic xmlns:xlink="http://www.w3.org/1999/xlink" xlink:href="phytokeys-148-051-g003.jpg" position="float" orientation="portrait" xlink:type="simple" id="oo_413780.jpg"><uri content-type="original_file" xlink:type="simple">https://binary.pensoft.net/fig/413780</uri></graphic></fig><fig id="F4" position="float" orientation="portrait"><object-id xmlns:xlink="http://www.w3.org/1999/xlink" content-type="doi" xlink:type="simple">10.3897/phytokeys.148.48957.figure4</object-id><object-id xmlns:xlink="http://www.w3.org/1999/xlink" content-type="arpha" xlink:type="simple">861232F8-E03C-5133-8F3D-1B6F2011ECD7</object-id><label>Figure 4.</label><caption><p><tp:taxon-name><tp:taxon-name-part taxon-name-part-type="genus" reg="Sedum">Sedum</tp:taxon-name-part> <tp:taxon-name-part taxon-name-part-type="species" reg="formosanum">formosanum</tp:taxon-name-part> <tp:taxon-name-part taxon-name-part-type="infraspecific-rank">subsp.</tp:taxon-name-part> <tp:taxon-name-part taxon-name-part-type="subspecies" reg="miyakojimense">miyakojimense</tp:taxon-name-part></tp:taxon-name>. <bold>A</bold> flower <bold>B</bold> sepal <bold>C</bold> leaf, adaxial <bold>D</bold> leaf, abaxial <bold>E</bold> habit. Scale bars: 1 mm (<bold>A–D</bold>); 1 cm (<bold>E</bold>). Line drawings by Naomi Kizaki.</p></caption><graphic xmlns:xlink="http://www.w3.org/1999/xlink" xlink:href="phytokeys-148-051-g004.jpg" position="float" orientation="portrait" xlink:type="simple" id="oo_413781.jpg"><uri content-type="original_file" xlink:type="simple">https://binary.pensoft.net/fig/413781</uri></graphic></fig></tp:treatment-sec><ref-list><ref id="B3"><mixed-citation xmlns:xlink="http://www.w3.org/1999/xlink" xlink:type="simple"><person-group><name name-style="western"><surname>Fu</surname><given-names>KT</given-names></name><name name-style="western"><surname>Ohba</surname><given-names>H</given-names></name></person-group> (<year>2001</year>) <tp:taxon-name><tp:taxon-name-part taxon-name-part-type="family">Crassulaceae</tp:taxon-name-part></tp:taxon-name>. In: Wu ZY, Raven PH (Eds) Flora of China 8. Missouri Botanical Garden Press, St. Louis, 244−401.</mixed-citation></ref><ref id="B11"><mixed-citation xmlns:xlink="http://www.w3.org/1999/xlink" xlink:type="simple"><institution xlink:type="simple">IUCN</institution> (<year>2019</year>) Guidelines for using the IUCN Red List Categories and Criteria. Version 14. Prepared by the Standards and Petitions Subcommittee. <ext-link xlink:type="simple" ext-link-type="uri" xlink:href="https://www.iucnredlist.org/resources/redlistguidelines">https://www.iucnredlist.org/resources/redlistguidelines</ext-link> [accessed 29 November 2019]</mixed-citation></ref></ref-list></tp:taxon-treatment>
